# Supplementary material for: Subcellular visualization and quantification of cyanotoxin synthesis in cyanobacteria reveals distinct compartmentation
Source: Sci Rep. 2026 Apr 19;16:18148. doi: 10.1038/s41598-026-47303-1 (PMC13253841; doi:10.1038/s41598-026-47303-1)
Supplement: Supplementary file 1 — Supplementary Material 1 [file 41598_2026_47303_MOESM1_ESM.xlsx]

## Sheet: Table S1
Supplementary Table 1. Mean ± SE (×106) A488 signal intensity estimated from ME, as well as the subcellular distribution of ME specific signal intensities in relation to modeled cell shape via (i.e., relative position >= 1 indicating membrane region or < 1 indicating cytoplasm). Two-way RM-ANOVA was used to assess the effect of time on signal intensities for each non-AA treatment. Superscripts in…
	M. aeruginosa								P. agardhii
	Time-lapse build up				Time-lapse decline				Time-lapse build up				Time-lapse decline
	Control	Phe-Az	Prop-Lys	Prop-Tyr	Control	Phe-Az	Prop-Lys	Prop-Tyr	Control	Phe-Az	Prop-Lys	Prop-Tyr	Control	Phe-Az	Prop-Lys	Prop-Tyr
ME signal Intensity (×106)
T0	0.06±0.02a	0.23±0.09a	0.25±0.03a	0.26±0.06a	0.07±0.01a	1.90±0.18a	1.64±0.14a	1.87±0.20a	0.16±0.05a	0.17±0.06a	0.21±0.03a	0.23±0.06a	0.02±0.01a	0.10±0.09a	4.05±0.22a	1.02±0.19a
T1	0.09±0.01a	0.18±0.06a	1.59±0.25ab	2.30±0.31b	0.05±0.01ab	3.11±0.30b	0.52±0.15b	0.51±0.07b	0.32±0.05a	0.33±0.03a	0.91±0.06ab	0.52±0.03a	0.06±0.04a	0.06±0.01a	1.97±0.44b	0.37±0.06b
T2	0.08±0.04a	1.32±0.35b	1.85±0.53b	1.64±0.54ab	0.02±0.00b	1.10±0.14ac	0.14±0.06b	0.42±0.11b	0.20±0.04a	0.30±0.05a	1.01±0.10b	0.49±0.04a	0.02±0.01a	0.03±0.01a	0.51±0.04c	0.18±0.03b
T3	0.07±0.02a	1.78±0.14b	1.56±0.27ab	1.40±0.40ab	0.02±0.00b	0.45±0.20c	0.04±0.01b	0.24±0.07b	0.25±0.04a	0.21±0.04a	1.84±0.25c	0.95±0.10a	0.06±0.01a	0.04±0.02a	0.08±0.01c	0.06±0.01b
T4	0.08±0.01a	2.95±0.13c	1.35±0.28ab	1.06±0.10ab	0.04±0.01ab	0.44±0.25c	0.16±0.07b	0.14±0.02b	0.20±0.02a	0.23±0.03a	1.48±0.22bc	0.48±0.10a	0.07±0.01a	0.02±0.00a	0.14±0.05c	0.12±0.03b
T5	0.04±0.01a	2.88±0.23c	2.08±0.08b	1.67±0.23ab					0.14±0.02a	0.23±0.02a	1.52±0.14bc	0.69±0.39a
Mean	0.07±0.01a	1.56±0.28b	1.45±0.17b	1.39±0.19b	1.69±0.38a	1.40±0.28b	0.50±0.26a	0.64±0.17a	0.21±0.02a	0.25±0.02a	1.17±0.14c	0.56±0.08b	0.05±0.01a	0.05±0.02a	1.35±0.41b	0.35±0.10a
p-value non-AA	<0.001 (dF = 71)				<0.001 (dF = 59)				<0.001 (dF = 71)				<0.001 (dF = 59)
p-value Time	<0.001 (dF = 71)				<0.001 (dF = 59)				<0.001 (dF = 71)				<0.001 (dF = 59)
Membrane ME signal Intensity (×106)
T0	0.01±0.00a	0.00±0.00a	0.00±0.00a	0.00±0.00a	0.00±0.00a	0.00±0.00a	0.01±0.01a	0.13±0.04a	0.09±0.02a	0.11±0.05a	0.10±0.03a	0.11±0.04a	0.02±0.01a	0.08±0.08a	3.22±0.29a	0.84±0.13a
T1	0.01±0.00a	0.00±0.00a	0.01±0.00a	0.01±0.00a	0.00±0.00a	0.03±0.01b	0.17±0.04b	0.01±0.00b	0.13±0.02a	0.17±0.03a	0.69±0.09ab	0.35±0.01a	0.06±0.05a	0.04±0.01a	1.97±0.44b	0.37±0.07b
T2	0.01±0.00a	0.01±0.01a	0.03±0.01a	0.16±0.06a	0.00±0.00a	0.01±0.01ab	0.00±0.00a	0.01±0.00b	0.12±0.01a	0.18±0.02a	0.80±0.09abc	0.41±0.05a	0.01±0.00a	0.02±0.01a	0.51±0.04c	0.18±0.03b
T3	0.02±0.01a	0.00±0.00a	0.05±0.02a	0.13±0.03a	0.00±0.00a	0.01±0.00a	0.01±0.00a	0.01±0.00b	0.09±0.01a	0.10±0.02a	1.62±0.23d	0.70±0.07a	0.05±0.01a	0.04±0.02a	0.07±0.01c	0.06±0.01b
T4	0.03±0.01a	0.03±0.01a	0.05±0.01a	0.17±0.05a	0.00±0.00a	0.01±0.00a	0.00±0.00a	0.00±0.00b	0.11±0.03a	0.10±0.01a	1.39±0.16bcd	0.38±0.09a	0.06±0.01a	0.01±0.00a	0.13±0.05c	0.12±0.03b
T5	0.00±0.00a	0.14±0.01b	0.03±0.02a	0.13±0.06a					0.08±0.03a	0.09±0.02a	1.45±0.14cd	0.61±0.40a
Mean	0.01±0.00a	0.03±0.01a	0.03±0.01a	0.10±0.02b	0.00±0.00a	0.01±0.00a	0.04±0.02a	0.03±0.01a	0.10±0.01a	0.13±0.01a	1.08±0.14c	0.43±0.07b	0.04±0.01a	0.04±0.02a	1.18±0.34b	0.31±0.08a
p-value non-AA	0.001 (dF = 71)				0.002 (dF = 59)				<0.001 (dF = 71)				<0.001 (dF = 59 )
p-value Time	<0.001 (dF = 71)				<0.001 (dF = 59)				<0.001 (dF = 71)				<0.001 (dF = 59)
Cytoplasm ME signal Intensity (×106)
T0	0.05±0.02a	0.22±0.09a	0.24±0.03a	0.26±0.06a	0.07±0.01a	1.82±0.15a	1.63±0.14a	1.55±0.19a	0.08±0.04a	0.05±0.01a	0.11±0.00a	0.12±0.02ab	0.00±NA	0.00±0.00a	0.82±0.21a	0.18±0.06a
T1	0.07±0.01a	0.17±0.07a	1.58±0.25b	2.29±0.31b	0.05±0.01ab	3.04±0.34b	0.32±0.11b	0.50±0.07b	0.18±0.03a	0.16±0.03a	0.22±0.03a	0.18±0.02ab	0.00±0.02a	0.01±0.00a	0.01±0.00b	0.00±0.00b
T2	0.06±0.04a	0.88±0.17ab	1.63±0.43b	1.35±0.40ab	0.01±0.00b	1.09±0.15ac	0.14±0.06b	0.40±0.10b	0.08±0.05a	0.12±0.03a	0.22±0.02a	0.08±0.01a	0.00±0.00a	0.01±0.01a	0.00±0.00b	0.00±0.00b
T3	0.05±0.02a	1.23±0.23b	1.45±0.22ab	1.24±0.41ab	0.01±0.00b	0.44±0.20c	0.03±0.01b	0.23±0.07b	0.15±0.03a	0.11±0.02a	0.22±0.02a	0.24±0.03b	0.00±0.00a	0.00±0.00a	0.00±0.00b	0.00±0.00b
T4	0.05±0.02a	2.78±0.18c	1.29±0.30ab	0.86±0.06ab	0.03±0.01ab	0.43±0.25c	0.15±0.07b	0.14±0.02b	0.09±0.01a	0.12±0.02a	0.09±0.06a	0.10±0.02a	0.01±0.00a	0.00±0.00a	0.00±0.00b	0.00±0.00b
T5	0.04±0.01a	2.61±0.24c	2.05±0.08b	1.47±0.28ab					0.07±0.01a	0.14±0.01a	0.07±0.02a	0.08±0.02a
Mean	0.05±0.01a	1.32±0.26b	1.37±0.16b	1.24±0.18b	0.03±0.01a	1.36±0.18b	0.46±0.16a	0.56±0.14a	0.11±0.01a	0.12±0.01a	0.16±0.02a	0.13±0.02a	0.00±0.00a	0.00±0.00a	0.17±0.09a	0.04±0.02a
p-value non-AA	<0.001 (dF = 71)				<0.001 (dF = 59)				0.014 (dF = 71)				0.002 (dF = 59)
p-value Time	<0.001 (dF = 71)				<0.001 (dF = 59)				<0.001 (dF = 71)				<0.001 (dF = 59)

## Sheet: Table S2
Supplementary Table 2. Mean ± SE (µm3) volumes estimated for ME per cell or per filament, as well as the subcellular distribution of ME specific volumes in relation to modeled cell/filament shape (i.e., relative position >= 1 indicating membrane region or < 1 indicating cytoplasm). Statistics as described in Supplementary Table 1.
	M. aeruginosa								P. agardhii
	Time-lapse build up				Time-lapse decline				Time-lapse build up				Time-lapse decline
	Control	Phe-Az	Prop-Lys	Prop-Tyr	Control	Phe-Az	Prop-Lys	Prop-Tyr	Control	Phe-Az	Prop-Lys	Prop-Tyr	Control	Phe-Az	Prop-Lys	Prop-Tyr
ME Volume (µm3)
T0	0.67±0.10a	3.14±0.46ab	5.26±0.49a	5.05±0.26a	3.68±0.85a	5.92±0.14a	10.57±0.79a	9.97±1.12a	0.59±0.10a	0.59±0.17a	0.70±0.07a	0.71±0.11a	0.32±0.13a	0.34±0.24a	3.60±0.22a	2.22±0.16a
T1	0.78±0.07a	1.77±0.23a	4.91±0.89a	4.74±0.37a	2.05±0.71ab	6.53±0.08a	6.49±1.70ab	8.73±0.19ab	0.70±0.11a	0.59±0.08a	1.58±0.07b	1.87±0.13b	0.52±0.37a	0.67±0.10a	1.99±0.12b	2.04±0.07a
T2	0.94±0.26a	4.26±0.68b	6.06±0.57ab	6.40±1.25a	0.60±0.13b	5.75±0.64a	4.75±1.70ab	5.61±0.34bc	0.54±0.11a	0.58±0.04a	1.65±0.05bc	2.12±0.08b	0.33±0.07a	0.39±0.08a	1.28±0.09c	1.32±0.07b
T3	1.56±0.22a	2.17±0.16ab	8.79±0.86ab	8.63±1.06a	0.56±0.13b	3.80±0.21a	1.83±0.35b	4.77±0.97c	0.48±0.05a	0.48±0.05a	2.15±0.12c	2.15±0.16b	0.69±0.10a	0.55±0.20a	0.60±0.03c	0.61±0.08c
T4	1.54±0.47a	6.62±0.35c	8.70±1.20ab	7.94±0.66a	1.56±0.75ab	3.57±1.57a	5.25±1.65ab	5.02±0.66bc	0.56±0.08a	0.51±0.05a	1.91±0.14bc	2.03±0.18b	0.98±0.12a	0.15±0.06a	0.79±0.15c	0.79±0.09c
T5	0.94±0.27a	8.94±0.61c	9.91±0.71b	5.93±0.58a					0.48±0.03a	0.55±0.03a	1.91±0.15bc	1.44±0.21ab
Mean	1.07±0.13a	4.48±0.64b	7.27±0.55c	6.45±0.44c	1.69±0.38a	5.11±0.43b	5.78±0.92b	6.82±0.63b	0.56±0.03a	0.55±0.03a	1.65±0.12b	1.72±0.13a	0.57±0.10a	0.42±0.08a	1.65±0.29b	1.39±0.18b
p-value non-AA	<0.001 (dF = 71)				<0.001 (dF = 59)				<0.001 (dF = 71)				<0.001 (dF = 59)
p-value Time	<0.001 (dF = 71)				<0.001 (dF = 59)				<0.001 (dF = 71)				<0.001 (dF = 59)
Membrane ME Volume (µm3)
T0	0.07±0.01a	0.05±0.02a	0.04±0.03a	0.02±0.01a	0.02±0.01a	0.02±0.01a	0.09±0.04a	0.67±0.18b	0.50±0.11a	0.53±0.16a	0.59±0.08a	0.60±0.09a	0.26±0.16a	0.24±0.23a	2.86±0.32a	1.88±0.15a
T1	0.11±0.01a	0.08±0.03a	0.06±0.01a	0.04±0.01a	0.03±0.02a	0.08±0.01a	2.42±0.38b	0.11±0.05a	0.53±0.09a	0.44±0.09a	1.37±0.07b	1.69±0.16b	0.48±0.38a	0.47±0.13a	1.98±0.12b	2.04±0.07a
T2	0.15±0.07a	0.10±0.06a	0.14±0.05a	0.49±0.21ab	0.04±0.02a	0.09±0.06a	0.04±0.02a	0.10±0.00a	0.46±0.08a	0.46±0.03a	1.45±0.03bc	2.03±0.09b	0.18±0.03a	0.26±0.08a	1.27±0.09bc	1.31±0.07b
T3	0.30±0.13a	0.01±0.00a	0.24±0.08a	0.69±0.14b	0.09±0.01a	0.11±0.06a	0.29±0.10a	0.09±0.03a	0.28±0.06a	0.33±0.03a	1.94±0.13c	1.91±0.18b	0.58±0.10a	0.50±0.23a	0.59±0.04c	0.60±0.07c
T4	0.34±0.12a	0.14±0.07a	0.27±0.06a	0.74±0.11b	0.08±0.02a	0.10±0.04a	0.08±0.03a	0.05±0.02a	0.45±0.09a	0.36±0.04a	1.82±0.09bc	1.89±0.17b	0.89±0.13a	0.11±0.04a	0.77±0.16c	0.76±0.10c
T5	0.10±0.01a	0.38±0.03b	0.08±0.04a	0.40±0.07ab					0.41±0.04a	0.34±0.03a	1.84±0.16bc	1.33±0.23ab
Mean	0.18±0.04a	0.13±0.03a	0.14±0.03a	0.40±0.08b	1.69±0.38a	0.08±0.02ab	0.58±0.26b	0.20±0.07ab	0.44±0.03a	0.41±0.03a	1.50±0.12b	1.57±0.13b	0.48±0.10a	0.32±0.07a	1.50±0.23b	1.31±0.16b
p-value non-AA	<0.001 (dF = 71)				<0.001 (dF = 59)				<0.001 (dF = 71)				<0.001 (dF = 59)
p-value Time	<0.001 (dF = 71)				<0.001 (dF = 59)				<0.001 (dF = 71)				<0.001 (dF = 59)
Cytoplasm ME Volume (µm3)
T0	0.53±0.13a	3.03±0.45a	5.11±0.40a	5.02±0.26a	3.62±0.89a	5.71±0.23a	10.48±0.83a	8.35±1.34a	0.09±0.03a	0.05±0.01a	0.12±0.01ab	0.16±0.01a	0.00±00	0.01±0.01a	0.74±0.16a	0.35±0.01a
T1	0.59±0.06a	1.59±0.23a	4.85±0.88a	4.70±0.39a	2.01±0.72ab	6.34±0.06a	3.69±1.13b	8.47±0.25a	0.17±0.03a	0.15±0.02bc	0.18±0.03ab	0.23±0.04a	0.02±0.01a	0.02±0.01a	0.01±0.00b	0.00±0.00b
T2	0.61±0.30a	2.86±0.43a	5.43±0.65ab	5.48±0.93a	0.41±0.10b	5.66±0.69a	4.67±1.76ab	5.42±0.38a	0.07±0.04a	0.11±0.02ab	0.09±0.01a	0.14±0.01a	0.00±0.00a	0.03±0.01a	0.01±0.01b	0.01±0.01b
T3	1.20±0.30a	1.48±0.27a	8.25±0.91ab	7.60±0.88a	0.35±0.08b	3.69±0.22a	1.52±0.28b	4.60±1.01a	0.19±0.02a	0.15±0.02bc	0.24±0.02b	0.27±0.02a	0.02±0.00a	0.01±0.00a	0.01±0.00b	0.00±0.00b
T4	1.19±0.47a	6.16±0.48b	8.31±1.30ab	6.92±0.62a	1.41±0.79ab	3.46±1.60a	3.46±1.60a	4.97±0.67a	0.11±0.01a	0.15±0.02bc	0.14±0.02ab	0.15±0.02a	0.10±0.03a	0.03±0.01a	0.00±0.00b	0.02±0.01b
T5	0.82±0.31a	8.14±0.47b	9.84±0.73b	5.21±0.58a					0.07±0.01a	0.21±0.00c	0.12±0.02a	0.17±0.01a
Mean	0.82±0.12a	3.88±0.61b	6.97±0.55c	5.82±0.34c	1.69±0.38a	4.97±0.43b	5.11±0.92b	6.36±0.55b	0.12±0.01a	0.14±0.01a	0.15±0.02a	0.15±0.01a	0.03±0.01a	0.02±0.00a	0.15±0.08a	0.08±0.04a
p-value non-AA	<0.001 (dF = 71)				0.001 (dF = 59)				0.047 (dF = 71)				0.002 (dF = 59)
p-value Time	<0.001 (dF = 71)				<0.001 (dF = 59)				<0.001 (dF = 71)				<0.001 (dF = 59)

## Sheet: Table S3
Supplementary Table 3. Mean ± SE ME numbers, as well as the subcellular distribution of ME numbers in relation to modeled cell/filament shape (i.e. relative position >= 1 indicating membrane region or < 1 indicating cytoplasm). Statistics as described in Supplementary Table 1.
	M. aeruginosa								P. agardhii
	Time-lapse build up				Time-lapse decline				Time-lapse build up				Time-lapse decline
	Control	Phe-Az	Prop-Lys	Prop-Tyr	Control	Phe-Az	Prop-Lys	Prop-Tyr	Control	Phe-Az	Prop-Lys	Prop-Tyr	Control	Phe-Az	Prop-Lys	Prop-Tyr
ME numbers
T0	5.36±1.07a	13.95±2.00a	24.85±2.58a	24.23±1.17ab	13.48±2.39a	32.24±0.41a	42.13±2.93a	44.73±3.37a	14.88±4.61a	13.87±4.14a	15.45±3.50a	16.50±5.16a	5.21±3.16a	6.00±4.81a	47.13±4.56a	57.52±2.93a
T1	6.98±0.73a	8.25±0.24a	26.13±3.32ab	21.48±0.91a	9.53±2.07ab	34.77±1.71a	31.63±6.67ab	36.26±1.88ab	13.65±3.22a	15.53±2.75a	32.03±0.89b	39.52±1.88bc	10.06±7.55a	11.81±1.67a	36.20±2.66a	47.12±5.56a
T2	6.38±2.43a	15.89±1.98a	30.66±3.71abc	33.30±3.42abc	3.47±0.41b	29.37±2.88a	20.08±7.71ab	25.52±1.68bc	11.17±2.75a	11.68±1.56a	36.07±0.32b	46.23±4.88bc	4.52±1.14a	6.38±1.95a	35.53±1.42a	26.30±1.36a
T3	6.89±1.10a	26.03±2.04b	40.86±1.69c	40.98±2.12c	3.22±0.59b	17.83±0.26a	8.49±1.59b	22.55±4.59bc	9.97±1.46a	14.03±1.69a	35.60±1.40b	47.37±2.28b	13.17±1.86a	10.01±4.04a	14.42±0.62b	12.27±1.80b
T4	7.74±1.82a	30.33±1.40bc	39.37±1.82bc	40.00±3.65a	6.88±2.27ab	20.62±7.89a	23.02±7.24ab	19.53±2.74c	16.05±4.42a	15.07±1.28a	35.22±1.86b	46.48±6.22bc	17.43±1.43a	4.04±0.04a	18.51±3.55b	15.84±2.55b
T5	5.27±1.63a	37.90±1.41c	35.27±2.52abc	34.08±0.94a					9.48±1.33a	12.37±0.95a	28.35±1.49b	25.98±1.14ac
Mean	6.44±0.58a	22.06±2.55b	32.86±1.76c	32.16±1.94b	7.31±1.23a	26.97±2.29b	25.07±3.73b	29.72±2.76b	12.53±1.26a	13.76±0.86a	30.45±1.86b	37.01±3.17b	10.08±1.95a	7.65±1.37a	30.36±3.42b	31.81±4.88b
p-value non-AA	<0.001 (dF = 71)				<0.001 (dF = 59)				<0.001 (dF = 71)				<0.001 (dF = 59)
p-value Time	<0.001 (dF = 71)				<0.001 (dF = 59)				<0.001 (dF = 71)				<0.001 (dF = 59)
Membrane ME numbers
T0	1.53±0.08a	1.71±0.11a	1.40±0.40a	1.33±0.19a	2.00±1.00a	1.30±0.23a	3.47±0.29a	11.78±2.73a	13.05±4.70a	12.73±4.13a	13.55±3.39a	14.34±4.72a	5.08±3.02a	5.72±4.47a	35.95±2.50a	47.40±1.93a
T1	2.35±0.38a	1.43±0.23a	1.79±0.41a	1.30±0.15a	1.75±0.75a	2.42±0.15a	14.01±2.27b	2.53±0.41b	12.25±2.73a	12.97±2.93a	29.05±0.73b	36.67±2.22bc	9.78±7.34a	11.61±1.71a	35.83±2.58a	47.02±5.61a
T2	2.11±0.44a	1.61±0.24a	1.63±0.28a	3.53±0.63a	1.27±0.17a	1.92±0.79a	1.38±0.38a	2.24±0.14b	10.07±2.17a	10.07±1.12a	33.78±0.34b	44.68±4.94b	4.41±1.15a	5.68±1.82a	35.18±1.52a	26.13±1.41b
T3	2.79±0.70a	2.17±0.59a	1.94±0.25a	6.03±0.81a	1.66±0.05a	2.53±0.78a	4.79±1.61a	4.39±1.35b	6.59±1.61a	10.29±1.41a	32.73±1.09b	44.02±2.71b	12.65±1.92a	9.97±4.03a	14.23±0.57b	12.22±1.77b
T4	2.34±0.36a	1.60±0.40a	4.90±1.63a	5.88±0.45a	1.72±0.22a	1.74±0.24a	2.28±0.73a	2.06±0.36b	13.97±4.27a	11.75±1.14a	33.45±1.09b	43.08±5.22bc	15.33±1.39a	3.68±0.17a	18.43±3.54b	15.43±2.35b
T5	1.47±0.12a	3.77±0.89a	2.58±0.22a	4.32±1.27a					8.15±1.53a	8.30±0.80a	27.17±1.53b	23.85±1.37ac
Mean	2.10±0.18a	2.05±0.26a	2.37±0.38ab	3.73±0.52b	1.68±0.23a	1.98±0.23a	5.46±1.38b	4.60±1.12ab	10.51±1.23a	11.02±0.87a	28.29±1.80b	34.44±3.08b	9.45±1.81a	7.33±1.36a	27.93±3.42b	29.64±4.19b
p-value non-AA	0.005 (dF = 71)				<0.001 (dF = 59)				<0.001 (dF = 71)				<0.001 (dF = 59)
p-value Time	<0.001 (dF = 71)				<0.001 (dF = 59)				<0.001 (dF = 71)				<0.001 (dF = 59)
Cytoplasm ME numbers
T0	4.69±1.12a	13.76±2.41a	24.52±2.46a	24.07±1.12ab	13.33±2.42a	31.93±0.33a	41.10±2.82a	37.28±4.87a	2.40±0.29a	2.48±0.17a	2.63±0.38a	2.93±0.19a	1.60±NA	1.56±0.56a	11.18±2.48a	10.33±1.21a
T1	5.53±0.84a	8.07±0.23a	25.62±3.39ab	21.00±0.96ab	9.21±2.11ab	33.87±1.73a	17.81±4.38ab	35.72±1.70ab	3.38±0.61a	3.43±0.27a	3.86±0.79a	3.64±0.46b	1.78±0.22a	1.59±0.35a	1.36±0.15b	1.00±0.00b
T2	5.56±2.25a	17.68±3.19ab	29.96±3.87ab	29.84±3.05abc	3.39±0.35b	29.07±2.87a	19.98±7.61ab	24.76±1.81ab	2.15±0.71a	3.00±0.78a	3.16±0.20a	2.46±0.16b	1.25±0.25a	2.26±0.47a	1.14±0.10b	1.44±0.44b
T3	5.24±0.58a	27.13±2.46bc	39.84±1.79b	37.57±2.57c	2.79±0.65b	17.10±0.25a	7.01±1.14b	21.98±4.76ab	3.76±0.33a	4.04±0.45a	3.38±0.08a	3.70±0.35b	2.06±0.65a	1.07±0.07a	1.44±0.29b	1.00±0.00b
T4	6.27±1.99a	30.14±1.35c	37.20±2.38ab	35.67±3.52bc	6.24±2.49ab	19.90±8.06a	22.53±7.28ab	19.27±2.78b	3.00±0.12a	3.60±0.21a	2.67±0.51a	3.63±0.86a	3.16±0.58a	1.68±0.08a	1.50±0.50b	2.78±1.61b
T5	4.70±1.48a	35.63±1.40c	34.50±2.42ab	31.65±1.58abc					2.53±0.11a	4.14±0.27a	1.90±0.24a	3.00±0.28a
Mean	5.33±0.53a	22.07±2.45b	31.94±1.69c	29.96±1.64c	6.99±1.26a	26.37±3.31b	21.69±3.56b	27.80±2.36b	2.87±0.20a	3.45±0.20a	2.93±0.21a	3.22±0.19a	2.12±0.30a	1.63±0.18a	3.46±1.21a	3.48±1.08a
p-value non-AA	<0.001 (dF = 71)				<0.001 (dF = 59)				0.105 (dF = 71)				0.355 (dF = 59)
p-value Time	<0.001 (dF = 71)				<0.001 (dF = 59)				0.003 (dF = 71)				0.732 (dF = 59)

## Sheet: Table S4
Supplementary Table 4. Mean ± SE ratios of ME intensity calculated from T0, as well as the subcellular distribution of ratios of ME intensity in relation to modeled cell/filament shape (i.e. relative position >= 1 indicating membrane region or < 1 indicating cytoplasm). For each treatment ratios were calculated as Tn/T0. Statistics as described in Supplementary Table 1.
	M. aeruginosa								P. agardhii
	Time-lapse build up				Time-lapse decline				Time-lapse build up				Time-lapse decline
	Control	Phe-Az	Prop-Lys	Prop-Tyr	Control	Phe-Az	Prop-Lys	Prop-Tyr	Control	Phe-Az	Prop-Lys	Prop-Tyr	Control	Phe-Az	Prop-Lys	Prop-Tyr
x-fold changes of ME intensity
T0	1.00±0.38a	1.00±0.40a	1.00±0.12a	1.00±0.23a	1.00±0.17a	1.00±0.10a	1.00±0.09a	1.00±0.11a	1.00±0.30a	1.00±0.33a	1.00±0.14a	1.00±0.27a	1.00±0.62a	1.00±0.94a	1.00±0.05a	1.00±0.18a
T1	1.58±0.14a	0.78±0.28a	6.47±1.01ab	8.89±1.20b	0.77±0.19ab	1.64±0.16b	0.32±0.09b	0.27±0.04b	1.95±0.29a	1.95±0.20a	4.30±0.29ab	2.30±0.11a	3.10±2.17a	0.60±0.11a	0.49±0.11b	0.36±0.06b
T2	1.34±0.68a	5.76±1.51b	7.53±2.15b	6.34±2.07ab	0.26±0.02b	0.58±0.07ac	0.08±0.04b	0.22±0.06b	1.24±0.26a	1.79±0.28a	4.81±0.47b	2.16±0.16a	1.13±0.29a	0.36±0.12a	0.13±0.01c	0.18±0.02b
T3	1.19±0.33a	7.75±0.62b	6.36±1.11ab	5.42±1.53ab	0.27±0.04b	0.24±0.10c	0.03±0.01b	0.13±0.04b	1.50±0.25a	1.26±0.26a	8.68±1.19c	4.16±0.45a	2.78±0.48a	0.45±0.19a	0.02±0.00c	0.06±0.01b
T4	1.47±0.19a	12.82±0.58c	5.51±1.15ab	4.08±0.37ab	0.56±0.15ab	0.23±0.13c	0.10±0.04b	0.08±0.01b	1.23±0.15a	1.35±0.16a	7.00±1.03bc	2.10±0.45a	3.53±0.36a	0.17±0.02a	0.03±0.01c	0.12±0.03b
T5	0.78±0.23a	12.52±1.01c	8.48±0.32b	6.46±0.89ab					0.89±0.13a	1.39±0.13a	7.19±0.66bc	3.03±1.71a
Mean	1.23±0.14a	6.77±1.21b	5.89±0.70b	5.36±0.72b	0.84±0.01a	0.74±0.15b	0.30±0.10a	0.34±0.09ab	1.30±0.12a	1.46±0.11a	5.50±0.66b	2.46±0.35a	2.31±0.49a	0.52±0.18b	0.33±0.10b	0.34±0.10b
p-value non-AA	<0.001 (dF = 71)				0.002 (dF = 59)				<0.001 (dF = 71)				0.001 (dF = 59)
p-value Time	<0.001 (dF = 71)				<0.001 (dF = 59)				<0.001 (dF = 71)				0.508 (dF = 59)
x-fold changes of membrane ME intensity
T0	1.00±0.25a	1.00±0.75a	1.00±0.49a	1.00±0.33a	1.00±0.48a	1.00±0.44a	1.00±0.45a	1.00±0.28a	1.00±0.25a	1.00±0.45a	1.00±0.32a	1.00±0.35a	1.00±0.74a	1.00±0.99a	1.00±0.09a	1.00±0.15a
T1	2.03±0.06a	0.77±0.20a	5.69±0.97a	7.07±2.08a	2.30±1.62a	7.32±0.30b	11.39±2.47b	0.05±0.03b	1.58±0.21a	1.48±0.29a	7.02±0.94ab	3.06±0.11a	3.15±2.56a	0.47±0.13a	0.61±0.14b	0.44±0.08b
T2	1.42±0.78a	1.69±1.08a	15.04±5.88a	120.77±47.76a	2.01±0.55a	2.68±1.80ab	0.12±0.06a	0.08±0.03b	1.46±0.07a	1.59±0.16a	8.10±0.96abc	3.64±0.44a	0.58±0.15a	0.20±0.08a	0.16±0.01c	0.21±0.03b
T3	2.79±1.30a	1.01±0.62a	22.26±10.68a	99.76±21.73a	3.33±0.31a	1.33±0.72a	0.65±0.19a	0.04±0.01b	1.07±0.15a	0.89±0.20a	16.53±2.35d	6.24±0.62a	2.65±0.58a	0.49±0.24a	0.02±0.00c	0.07±0.01b
T4	4.45±1.67a	5.43±2.49a	22.32±3.06a	128.10±40.90a	3.38±1.45a	2.30±0.83a	0.28±0.06a	0.01±0.00b	1.27±0.32a	0.91±0.05a	14.13±1.65bcd	3.37±0.76a	3.59±0.41a	0.15±0.02a	0.04±0.01c	0.14±0.03b
T5	0.78±0.11a	27.66±1.45b	12.80±8.66a	102.62±45.10a					0.91±0.33a	0.82±0.19a	14.77±1.38cd	5.40±3.54a
Mean	2.08±0.44a	6.26±2.40a	13.18±2.87a	76.55±16.95b	0.84±0.01a	2.93±0.71a	2.69±1.24a	0.24±0.11a	1.21±0.10a	1.11±0.11a	10.26±1.40b	3.79±0.66a	2.19±0.57a	0.46±0.19b	0.37±0.11b	0.37±0.10b
p-value non-AA	<0.001 (dF = 71)				0.005 (dF = 59)				<0.001 (dF = 71)				0.004 (dF = 59)
p-value Time	0.002 (dF = 71)				<0.001 (dF = 59)				<0.001 (dF = 71)				0.413 (dF = 59)
x-fold changes of cytoplasm ME intensity
T0	1.00±0.45a	1.00±0.41a	1.00±0.13a	1.00±0.23a	1.00±0.19a	1.00±0.08a	1.00±0.09a	1.00±0.13a	1.00±0.50a	1.00±0.10a	1.00±0.03a	1.00±0.19ab	1.00±NA	1.00±0.98a	1.00±0.26a	1.00±0.32a
T1	1.48±0.17a	0.78±0.30a	6.59±1.03b	8.90±1.21b	0.76±0.20ab	1.67±0.19b	0.20±0.06b	0.32±0.04b	2.37±0.31a	2.92±0.53a	1.95±0.28a	1.55±0.31ab	7.24±5.06a	1.45±0.73a	0.01±0.00b	0.00±0.00b
T2	1.20±0.83a	4.05±0.76ab	6.82±1.79b	5.22±1.56ab	0.17±0.01b	0.60±0.08ac	0.08±0.04b	0.26±0.07b	1.00±0.59a	2.21±0.58a	1.96±0.18a	0.70±0.11a	4.83±4.71a	2.56±1.48a	0.01±0.00b	0.03±0.02b
T3	1.06±0.35a	5.62±1.07b	6.06±0.93ab	4.70±1.60ab	0.18±0.01b	0.24±0.11c	0.02±0.00b	0.15±0.05b	1.96±0.43a	2.05±0.40a	1.89±0.22a	2.13±0.30b	4.52±1.51a	0.35±0.23a	0.01±0.00b	0.00±0.00b
T4	1.20±0.42a	12.73±0.83c	5.39±1.24ab	3.32±0.25ab	0.49±0.19ab	0.24±0.14c	0.09±0.04b	0.09±0.01b	1.19±0.10a	2.29±0.39a	0.83±0.50a	0.84±0.15a	13.83±4.98a	0.83±0.62a	0.00±0.00b	0.03±0.02b
T5	0.83±0.29a	11.98±1.12c	8.59±0.35b	5.72±1.07ab					0.86±0.08a	2.58±0.18a	0.64±0.18a	0.71±0.20a
Mean	1.13±0.17a	6.03±1.19b	5.74±0.67b	4.83±0.70b	0.84±0.01a	0.75±0.15b	0.28±0.10a	0.36±0.09ab	1.40±0.19a	2.18±0.20b	1.38±0.17a	1.15±0.15a	6.28±1.86a	1.24±0.40b	0.20±0.11b	0.21±0.12b
p-value non-AA	<0.001 (dF = 71)				0.003 (dF = 59)				<0.001 (dF = 71)				0.013 (dF = 59)
p-value Time	<0.001 (dF = 71)				<0.001 (dF = 59)				<0.001 (dF = 71)				0.297 (dF = 59)

## Sheet: Table S5
Supplementary Table 5. Mean ± SE ratios of ME volume calculated from T0, as well as the subcellular distribution of ratios of ME volume in relation to modeled cell/filament shape (i.e. relative position >= 1 indicating membrane region or < 1 indicating cytoplasm). For each treatment ratios were calculated as Tn/T0. Statistics as described in Supplementary Table 1.
	M. aeruginosa								P. agardhii
	Time-lapse build up				Time-lapse decline				Time-lapse build up				Time-lapse decline
	Control	Phe-Az	Prop-Lys	Prop-Tyr	Control	Phe-Az	Prop-Lys	Prop-Tyr	Control	Phe-Az	Prop-Lys	Prop-Tyr	Control	Phe-Az	Prop-Lys	Prop-Tyr
x-fold changes of ME volumes
T0	1.00±0.16a	1.00±0.15ab	1.00±0.09a	1.00±0.05a	1.00±0.23a	1.00±0.02a	1.00±0.08a	1.00±0.11a	1.00±0.16a	1.00±0.29a	1.00±0.10a	1.00±0.15a	1.00±0.42a	1.00±0.71a	1.00±0.06a	1.00±0.07a
T1	1.17±0.11a	0.56±0.07a	0.93±0.17a	0.94±0.07a	0.56±0.19ab	1.10±0.01a	0.61±0.16ab	0.88±0.02ab	1.19±0.19a	1.00±0.14a	2.26±0.10b	2.61±0.18b	1.65±1.17a	1.98±0.31a	0.55±0.03b	0.92±0.03a
T2	1.41±0.39a	1.36±0.22b	1.15±0.11ab	1.27±0.25a	0.16±0.04b	0.97±0.11a	0.45±0.16ab	0.56±0.04bc	0.92±0.19a	0.98±0.07a	2.36±0.07bc	2.97±0.11b	1.03±0.21a	1.17±0.25a	0.36±0.03c	0.59±0.03b
T3	2.34±0.33a	0.69±0.05ab	1.67±0.16ab	1.71±0.21a	0.15±0.04b	0.64±0.04a	0.17±0.03b	0.48±0.10c	0.81±0.08a	0.81±0.09a	3.07±0.18c	3.01±0.22b	2.18±0.32a	1.65±0.61a	0.17±0.01c	0.27±0.03c
T4	2.31±0.70a	2.11±0.11c	1.66±0.23ab	1.57±0.13a	0.42±0.20ab	0.60±0.27a	0.50±0.16ab	0.50±0.07bc	0.94±0.13a	0.86±0.08a	2.74±0.20bc	2.85±0.26b	3.11±0.37a	0.44±0.17a	0.22±0.04c	0.35±0.04c
T5	1.41±0.40a	2.85±0.19c	1.89±0.13b	1.18±0.12a					0.81±0.06a	0.93±0.06a	2.73±0.22bc	2.02±0.30ab
Mean	1.61±0.19a	1.43±0.20a	1.38±0.10a	1.28±0.09a	0.46±0.10ab	0.86±0.07b	0.55±0.09ab	0.68±0.06ab	0.94±0.06a	0.93±0.05a	2.36±0.17b	2.41±0.19b	1.79±0.31a	1.25±0.22ab	0.46±0.08c	0.63±0.08bc
p-value non-AA	0.015 (dF = 71)				0.009 (dF = 59)				<0.001 (dF = 71)				0.004 (dF = 59)
p-value Time	<0.001 (dF = 71)				<0.001 (dF = 59)				<0.001 (dF = 71)				0.476 (dF = 59)
x-fold changes of membrane ME volumes
T0	1.00±0.18a	1.00±0.39a	1.00±0.64a	1.00±0.37a	1.00±0.35a	1.00±0.24a	1.00±0.42a	1.00±0.27a	1.00±0.21a	1.00±0.31a	1.00±0.13a	1.00±0.16a	1.00±0.60a	1.00±0.95a	1.00±0.11a	1.00±0.08a
T1	1.46±0.20a	1.63±0.71a	1.36±0.21a	1.81±0.60a	1.49±0.79a	4.66±0.86a	28.00±4.38b	0.17±0.08b	1.06±0.17a	0.82±0.17a	2.33±0.12b	2.81±0.27b	1.81±1.44a	1.94±0.55a	0.69±0.04b	1.08±0.04a
T2	2.07±1.02a	2.06±1.13a	3.44±1.07a	20.17±8.84ab	1.95±0.80a	5.58±3.63a	0.44±0.23a	0.15±0.01b	0.94±0.15a	0.87±0.06a	2.47±0.05bc	3.39±0.14b	0.67±0.10a	1.05±0.33a	0.44±0.03bc	0.70±0.04b
T3	4.10±1.84a	0.21±0.08a	5.69±1.85a	28.70±5.97b	4.10±0.42a	6.56±3.76a	3.14±1.13a	0.13±0.05b	0.56±0.11a	0.62±0.06a	3.29±0.23c	3.19±0.30b	2.21±0.40a	2.08±0.95a	0.21±0.01c	0.32±0.04c
T4	4.70±1.61a	2.77±1.49a	6.38±1.42a	30.57±4.62b	3.39±0.93a	5.94±2.34a	0.87±0.29a	0.08±0.03b	0.90±0.17a	0.67±0.07a	3.09±0.16bc	3.16±0.29b	3.36±0.48a	0.45±0.16a	0.27±0.05c	0.40±0.05c
T5	1.36±0.19a	7.74±0.62b	1.82±0.91a	16.71±2.77ab					0.82±0.09a	0.64±0.06a	3.12±0.27bc	2.21±0.39ab
Mean	2.45±0.51a	2.57±0.66a	3.28±0.64a	16.49±3.29b	2.38±0.41ab	4.75±1.11ab	6.73±2.96b	0.31±0.10a	0.88±0.07a	0.77±0.06a	2.55±0.20b	2.63±0.22b	1.81±0.38a	1.30±0.30ab	0.52±0.08b	0.70±0.08b
p-value non-AA	<0.001 (dF = 71)				0.004 (dF = 59)				<0.001 (dF = 71)				0.015 (dF = 59)
p-value Time	<0.001 (dF = 71)				<0.001 (dF = 59)				<0.001 (dF = 71)				0.435 (dF = 59)
x-fold changes of cytoplasm ME volumes
T0	1.00±0.24a	1.00±0.15a	1.00±0.08a	1.00±0.05a	1.00±0.25a	1.00±0.04a	1.00±0.08a	1.00±0.16a	1.00±0.32a	1.00±0.10a	1.00±0.09a	1.00±0.13a	1.00±NA	1.00±0.75a	1.00±0.21a	1.00±0.04a
T1	1.11±0.11a	0.53±0.08a	0.95±0.17a	0.94±0.08a	0.56±0.20ab	1.11±0.01a	0.35±0.11b	1.01±0.03a	1.88±0.30a	2.70±0.43bc	1.90±0.28a	1.55±0.25ab	3.42±1.74a	2.03±0.92a	0.01±0.00b	0.01±0.01b
T2	1.15±0.56a	0.94±0.14a	1.06±0.13ab	1.09±0.18a	0.11±0.03b	0.99±0.12a	0.45±0.17ab	0.65±0.05a	0.79±0.43a	2.03±0.43ab	1.80±0.19a	0.74±0.07a	1.02±0.89a	2.48±0.91a	0.01±0.01b	0.03±0.02b
T3	2.25±0.55a	0.49±0.09a	1.61±0.18ab	1.51±0.18a	0.10±0.02b	0.65±0.04a	0.15±0.03b	0.55±0.12a	2.12±0.18a	2.74±0.33bc	1.90±0.10a	2.11±0.21b	4.24±0.83a	0.83±0.06a	0.01±0.00b	0.01±0.00b
T4	2.23±0.88a	2.03±0.16b	1.62±0.25ab	1.38±0.12a	0.39±0.22ab	0.61±0.28a	0.49±0.16ab	0.60±0.08a	1.17±0.11a	2.68±0.28bc	0.87±0.49a	1.23±0.18ab	20.24±6.49b	1.50±0.77a	0.00±0.00b	0.05±0.02b
T5	1.53±0.58a	2.68±0.15b	1.92±0.14b	1.04±0.12a					0.78±0.11a	3.75±0.02c	0.65±0.14a	1.02±0.19a
Mean	1.54±0.23a	1.28±0.20a	1.36±0.11a	1.16±0.07a	0.43±0.11a	0.87±0.08b	0.49±0.09a	0.76±0.07ab	1.29±0.16a	2.48±0.23b	1.35±0.15a	1.28±0.12a	5.98±2.26a	1.57±0.33ab	0.21±0.11b	0.22±0.10b
p-value non-AA	0.011 (dF = 71)				0.004 (dF = 59)				<0.001 (dF = 71)				<0.001 (dF = 59)
p-value Time	<0.001 (dF = 71)				<0.001 (dF = 59)				<0.001 (dF = 71)				0.026 (dF = 59)

## Sheet: Table S6
Supplementary Table 6. Mean ± SE ratios of ME numbers calculated from T0, as well as the subcellular distribution of ratios of ME number in relation to modeled cell/filament shape (i.e. relative position >= 1 indicating membrane region or < 1 indicating cytoplasm). For each treatment ratios were calculated as Tn/T0. Statistics as described in Supplementary Table 1.
	M. aeruginosa								P. agardhii
	Time-lapse build up				Time-lapse decline				Time-lapse build up				Time-lapse decline
	Control	Phe-Az	Prop-Lys	Prop-Tyr	Control	Phe-Az	Prop-Lys	Prop-Tyr	Control	Phe-Az	Prop-Lys	Prop-Tyr	Control	Phe-Az	Prop-Lys	Prop-Tyr
x-fold changes of ME numbers
T0	1.00±0.20a	1.00±0.14a	1.00±0.10a	1.00±0.05ab	1.00±0.18a	1.00±0.01a	1.00±0.07a	1.00±0.08a	1.00±0.31a	1.00±0.30a	1.00±0.23a	1.00±0.31a	1.00±0.61a	1.00±0.80a	1.00±0.10a	1.00±0.05a
T1	1.30±0.14a	0.59±0.17a	1.05±0.13a	0.87±0.04a	0.71±0.15ab	1.08±0.05a	0.75±0.16ab	0.81±0.04ab	0.92±0.22a	1.12±0.20a	2.07±0.06b	2.40±0.11bc	1.93±1.45a	1.97±0.28a	0.77±0.06a	0.82±0.10a
T2	1.19±0.45a	1.14±0.14a	1.23±0.15abc	1.33±0.14a	0.26±0.03b	0.91±0.09a	0.48±0.18ab	0.57±0.04bc	0.75±0.18a	0.84±0.11a	2.33±0.02b	2.80±0.30bc	0.87±0.22a	1.06±0.32a	0.75±0.03a	0.46±0.02b
T3	1.29±0.21a	1.87±0.15b	1.64±0.07c	1.69±0.09a	0.24±0.04b	0.55±0.01a	0.20±0.04b	0.50±0.10bc	0.67±0.10a	1.01±0.12a	2.30±0.07b	2.87±0.14b	2.53±0.36a	1.67±0.67a	0.31±0.01b	0.21±0.03b
T4	1.44±0.34a	2.17±0.10bc	1.58±0.07bc	1.65±0.15a	0.51±0.17ab	0.64±0.24a	0.55±0.17ab	0.44±0.06c	1.08±0.30a	1.09±0.09a	2.28±0.12a	2.82±0.37bc	3.34±0.27a	0.67±0.01a	0.39±0.08b	0.28±0.04b
T5	0.98±0.30a	2.72±0.10c	1.42±0.10abc	1.41±0.04a					0.64±0.09a	0.89±0.07a	1.83±0.10b	1.57±0.07ac
Mean	1.20±0.11a	1.58±0.18a	1.32±0.07a	1.33±0.08a	0.54±0.09a	0.84±0.07a	0.60±0.09a	0.66±0.06a	0.85±0.08a	0.99±0.06a	1.97±0.12b	2.24±0.19b	1.93±0.37a	1.27±0.23ab	0.64±0.07b	0.55±0.08b
p-value non-AA	0.001 (dF = 71)				0.042 (dF = 59)				<0.001 (dF = 71)				0.003 (dF = 59)
p-value Time	<0.001 (dF = 71)				<0.001 (dF = 59)				<0.001 (dF = 71)				0.455 (dF = 59)
x-fold changes of membrane ME numbers
T0	1.00±0.05a	1.00±0.07a	1.00±0.29a	1.00±0.14a	1.00±0.50a	1.00±0.18a	1.00±0.08a	1.00±0.23a	1.00±0.36a	1.00±0.32a	1.00±0.25a	1.00±0.33a	1.00±0.60a	1.00±0.78a	1.00±0.07a	1.00±0.04a
T1	1.54±0.24a	0.84±0.14a	1.28±0.29a	0.98±0.11a	0.88±0.38a	1.86±0.12a	4.04±0.66b	0.21±0.03b	0.86±0.21a	1.02±0.23a	2.14±0.05b	2.56±0.15bc	1.93±1.44a	2.03±0.30a	1.00±0.07a	0.99±0.12a
T2	1.38±0.29a	0.94±0.14a	1.16±0.20a	2.65±0.47ab	0.64±0.08a	1.48±0.61a	0.40±0.11a	0.19±0.01b	0.77±0.17a	0.79±0.09a	2.49±0.02b	3.12±0.34b	0.87±0.23a	0.99±0.32a	0.98±0.04a	0.55±0.03b
T3	1.82±0.45a	1.26±0.34a	1.39±0.18a	4.52±0.61b	0.83±0.03a	1.95±0.60a	1.38±0.47a	0.37±0.11b	0.51±0.12a	0.81±0.11a	2.42±0.08b	3.07±0.19b	2.49±0.38a	1.74±0.71a	0.40±0.02b	0.26±0.04b
T4	1.53±0.23a	0.93±0.24a	3.50±1.16a	4.41±0.33b	0.86±0.11a	1.34±0.18a	0.66±0.21a	0.17±0.03b	1.07±0.33a	0.92±0.09a	2.47±0.08b	3.00±0.36bc	3.02±0.27a	0.64±0.03a	0.51±0.10b	0.33±0.05b
T5	0.96±0.08a	2.20±0.52a	1.85±0.16a	3.24±0.95ab					0.62±0.12a	0.65±0.06a	2.00±0.11c	1.66±0.10ac
Mean	1.37±0.12a	1.20±0.15a	1.70±0.27a	2.80±0.39ab	0.84±0.11ab	1.53±0.18b	1.57±0.40b	0.39±0.09a	0.81±0.09a	0.87±0.07a	2.09±0.13b	2.40±0.21b	1.86±0.36a	1.28±0.23ab	0.78±0.08b	0.63±0.09b
p-value non-AA	0.001 (dF = 71)				0.001 (dF = 59)				<0.001 (dF = 71)				0.010 (dF = 59)
p-value Time	<0.001 (dF = 71)				0.861 (dF = 59)				<0.001 (dF = 71)				0.354 (dF = 59)
x-fold changes of cytoplasm ME numbers
T0	1.00±0.24a	1.00±0.18a	1.00±0.10a	1.00±0.05ab	1.00±0.18a	1.00±0.01a	1.00±0.13a	1.00±0.13a	1.00±0.12a	1.00±0.07a	1.00±0.14a	1.00±0.07a	1.00±NA	1.00±0.36a	1.00±0.22a	1.00±0.12a
T1	1.18±0.18a	0.59±0.02a	1.04±0.14ab	0.87±0.13a	0.69±0.16ab	1.06±0.05a	0.43±0.11ab	0.96±0.05ab	1.41±0.26a	1.38±0.11a	1.47±0.30a	1.24±0.16a	1.11±0.14a	1.02±0.22a	0.12±0.01b	0.10±0.00b
T2	1.19±0.48a	1.29±0.23ab	1.22±0.16ab	1.24±0.11abc	0.25±0.03b	0.91±0.09a	0.49±0.19ab	0.66±0.05ab	0.90±0.30a	1.21±0.31a	1.20±0.08a	0.84±0.05a	0.78±0.16a	1.44±0.30a	0.10±0.01b	0.14±0.04b
T3	1.12±0.12a	1.97±0.18bc	1.62±0.07b	1.56±0.01c	0.21±0.05b	0.54±0.01a	0.17±0.03b	0.59±0.13ab	1.57±0.14a	1.63±0.18a	1.28±0.03a	1.26±0.12a	1.28±0.41a	0.68±0.04a	0.13±0.03b	0.10±0.00b
T4	1.34±0.42a	2.19±0.10c	1.52±0.10ab	1.48±0.15bc	0.47±0.19ab	0.62±0.25a	0.55±0.18ab	0.52±0.07b	1.25±0.05a	1.45±0.09a	1.02±0.19a	1.24±0.29a	1.98±0.36a	1.07±0.05a	0.13±0.04b	0.27±0.16b
T5	1.00±0.32a	2.59±0.10c	1.41±0.10a	1.32±0.07abc					1.06±0.05a	1.67±0.11a	0.72±0.09a	1.02±0.10a
Mean	1.14±0.11a	1.60±0.18b	1.30±0.07ab	1.25±0.07ab	0.52±0.09a	0.83±0.07a	0.53±0.09a	0.75±0.06a	1.20±0.08a	1.39±0.08a	1.11±0.08a	1.10±0.07a	1.32±0.19a	1.04±0.11a	0.31±0.11b	0.33±0.10b
p-value non-AA	0.001 (dF = 71)				0.024 (dF = 59)				0.003 (dF = 71)				0.015 (dF = 59)
p-value Time	<0.001 (dF = 71)				<0.001 (dF = 59)				0.002 (dF = 71)				<0.001 (dF = 59)

## Sheet: Table S7
Supplementary Table 7. Mean ± SE relative ME positions, as well as the subcellular distribution of ME in relation to modeled cell/filament shape (i.e. relative position >= 1 indicating membrane region or < 1 indicating cytoplasm. Statistics as described in Supplementary Table 1.
	M. aeruginosa								P. agardhii
	Time-lapse build up				Time-lapse decline				Time-lapse build up				Time-lapse decline
	Control	Phe-Az	Prop-Lys	Prop-Tyr	Control	Phe-Az	Prop-Lys	Prop-Tyr	Control	Phe-Az	Prop-Lys	Prop-Tyr	Control	Phe-Az	Prop-Lys	Prop-Tyr
ME Centroid distances (Cell radius)
T0	0.88±0.02a	0.80±0.01	0.81±0.00	0.81±0.00a	0.79±0.01a	0.79±0.01a	0.80±0.01a	0.91±0.02a	1.16±0.01ab	1.19±0.01a	1.16±0.01a	1.16±0.01a	1.27±0.11a	1.22±0.07a	1.13±0.02a	1.13±0.01a
T1	0.91±0.01a	0.84±0.02	0.82±0.01	0.81±0.00a	0.80±0.01a	0.80±0.01a	0.99±0.01b	0.81±0.01b	1.16±0.01ab	1.16±0.01ab	1.19±0.01ab	1.19±0.01a	1.16±0.01a	1.18±0.03a	1.20±0.01b	1.25±0.01b
T2	0.85±0.05a	0.86±0.02	0.82±0.00	0.85±0.00ab	0.85±0.02a	0.81±0.02a	0.80±0.01a	0.80±0.00b	1.22±0.01a	1.21±0.02a	1.20±0.00b	1.21±0.01a	1.25±0.02a	1.21±0.06a	1.23±0.01b	1.27±0.01b
T3	0.85±0.06a	0.80±0.00	0.82±0.02	0.85±0.02ab	0.90±0.03a	0.81±0.02a	0.83±0.02a	0.81±0.01b	1.09±0.03b	1.10±0.00c	1.20±0.00b	1.19±0.01a	1.16±0.01a	1.16±0.02a	1.26±0.01b	1.28±0.01b
T4	0.88±0.05a	0.83±0.02	0.84±0.01	0.87±0.01b	0.84±0.05a	0.85±0.05a	0.81±0.00a	0.79±0.01b	1.14±0.01ab	1.11±0.01bc	1.22±0.01bc	1.18±0.01a	1.15±0.02a	1.73±0.57a	1.27±0.02b	1.26±0.00b
T5	0.84±0.02b	0.84±0.01	0.79±0.01	0.85±0.01ab					1.15±0.01ab	1.08±0.01c	1.24±0.01c	1.20±0.02a
Mean	0.87±0.01a	0.83±0.01b	0.82±0.01b	0.84±0.01ab	0.84±0.01a	0.81±0.01a	0.85±0.02a	0.82±0.01a	1.15±0.01a	1.14±0.01a	1.20±0.01b	1.19±0.01b	1.20±0.02a	1.30±0.11a	1.22±0.01a	1.24±0.02a
p-value non-AA	0.006 (dF = 71)				0.050 (dF = 59)				<0.001 (dF = 71)				0.500 (dF = 59)
p-value Time	0.300 (dF = 71)				0.134 (dF = 59)				<0.001 (dF = 71)				0.459 (dF = 59)
Membrane ME centroid distances (Cell radius)
T0	1.12±0.01a	1.11±0.00	1.13±0.01	1.13±0.00	1.15±0.03a	1.10±0.00a	1.15±0.04a	1.12±0.00a	1.22±0.02a	1.22±0.01ab	1.20±0.01a	1.21±0.01a	1.27±0.11a	1.25±0.06a	1.21±0.02a	1.18±0.01a
T1	1.10±0.00a	1.12±0.01	1.11±0.01	1.10±0.00	1.12±0.01a	1.12±0.01a	1.13±0.01a	1.13±0.01a	1.22±0.01a	1.22±0.01ab	1.22±0.00ab	1.22±0.01a	1.17±0.00a	1.20±0.02a	1.21±0.01a	1.25±0.01b
T2	1.14±0.01a	1.18±0.05	1.13±0.01	1.20±0.06	1.13±0.01a	1.11±0.01a	1.14±0.02a	1.13±0.02a	1.25±0.00a	1.26±0.02a	1.22±0.00b	1.22±0.01a	1.26±0.02a	1.25±0.06a	1.24±0.01ab	1.27±0.01b
T3	1.16±0.03a	1.07±0.00	1.13±0.01	1.14±0.01	1.13±0.01a	1.11±0.01a	1.13±0.01a	1.14±0.02a	1.19±0.02a	1.17±0.00b	1.23±0.00b	1.22±0.01a	1.17±0.01a	1.17±0.01a	1.26±0.01ab	1.28±0.01b
T4	1.14±0.01a	1.13±0.01	1.12±0.01	1.13±0.01	1.13±0.00a	1.16±0.04a	1.13±0.01a	1.13±0.01a	1.19±0.01a	1.17±0.01b	1.23±0.01bc	1.21±0.01a	1.18±0.01a	1.82±0.53a	1.27±0.02b	1.27±0.00b
T5	1.14±0.01a	1.12±0.01	1.12±0.00	1.12±0.01					1.20±0.00a	1.19±0.00b	1.25±0.01c	1.23±0.01a
Mean	1.13±0.01a	1.12±0.01a	1.12±0.00a	1.14±0.01a	0.84±0.01a	1.12±0.01a	1.14±0.01a	1.13±0.01a	1.21±0.01a	1.21±0.01a	1.23±0.00a	1.22±0.00a	1.21±0.02a	0.34±0.11a	1.24±0.01a	1.25±0.01a
p-value non-AA	0.684 (dF = 71)				0.706 (dF = 59)				0.003 (dF = 71)				0.366 (dF = 59)
p-value Time	0.006 (dF = 71)				0.709 (dF = 59)				<0.001 (dF = 71)				0.300 (dF = 59)
Cytoplasm ME centroid distances (Cell radius)
T0	0.83±0.01ab	0.78±0.01ab	0.80±0.00a	0.81±0.00a	0.78±0.01a	0.78±0.01a	0.80±0.01a	0.85±0.01a	0.88±0.01a	0.89±0.01a	0.87±0.01a	0.88±0.00a	0.89±NA	0.87±0.02a	0.88±0.01a	0.88±0.00a
T1	0.85±0.01a	0.80±0.00ab	0.81±0.01a	0.80±0.00a	0.79±0.01a	0.79±0.01a	0.87±0.00b	0.80±0.01b	0.87±0.00a	0.88±0.00a	0.87±0.00a	0.87±0.01b	0.88±0.00a	0.88±0.00a	0.91±0.02a	0.91±0.01a
T2	0.75±0.02c	0.78±0.01ab	0.80±0.00a	0.82±0.01a	0.77±0.02a	0.79±0.02a	0.79±0.01a	0.78±0.00b	0.87±0.00a	0.87±0.00a	0.86±0.01a	0.88±0.00a	0.88±0.03a	0.88±0.00a	0.90±0.01a	0.87±0.01a
T3	0.73±0.01c	0.77±0.01a	0.80±0.01a	0.82±0.01a	0.79±0.01a	0.79±0.00a	0.78±0.01a	0.80±0.00b	0.88±0.00a	0.88±0.01a	0.86±0.00a	0.87±0.00a	0.88±0.00ab	0.88±0.02a	0.89±0.01a	0.87±0.01a
T4	0.78±0.01abc	0.81±0.00ab	0.82±0.01a	0.83±0.01a	0.79±0.01a	0.80±0.00a	0.79±0.00a	0.78±0.01b	0.88±0.01a	0.89±0.00a	0.89±0.02a	0.87±0.01a	0.88±0.00b	0.89±0.00a	0.90±0.02a	0.87±0.01a
T5	0.76±0.02bc	0.82±0.00b	0.79±0.00a	0.83±0.00a					0.88±0.00a	0.88±0.00a	0.87±0.01a	0.85±0.01a
Mean	0.78±0.01a	0.79±0.01ab	0.80±0.00ab	0.82±0.00b	0.84±0.01a	0.79±0.00a	0.81±0.01a	0.80±0.01a	0.88±0.00ab	0.88±0.00b	0.87±0.00a	0.87±0.00a	0.88±0.00a	0.88±0.00a	0.89±0.01a	0.88±0.00a
p-value non-AA	0.003 (dF = 71)				0.007 (dF = 59)				0.048 (dF = 71)				0.119 (dF = 59)
p-value Time	<0.001 (dF = 71)				<0.001 (dF = 59)				0.047 (dF = 71)				0.945 (dF = 59)

## Sheet: Table S8
Supplementary Table 8. Mean ± SE ratios of ME relative positions calculated from T0, as well as the subcellular distribution of x-fold changes of ME relative position in relation to modeled cell/filament shape (i.e. relative position >= 1 indicating membrane region or < 1 indicating cytoplasm). For each treatment ratios were calculated as Tn/T0. Statistics as described in Supplementary Table 1.
	M. aeruginosa								P. agardhii
	Time-lapse build up				Time-lapse decline				Time-lapse build up				Time-lapse decline
	Control	Phe-Az	Prop-Lys	Prop-Tyr	Control	Phe-Az	Prop-Lys	Prop-Tyr	Control	Phe-Az	Prop-Lys	Prop-Tyr	Control	Phe-Az	Prop-Lys	Prop-Tyr
x-fold changes of ME relative position
T0	1.00±0.02a	1.00±0.02a	1.00±0.00a	1.00±0.01a	1.00±0.02a	1.00±0.01a	1.00±0.01a	1.00±0.02a	1.00±0.01ab	1.00±0.01a	1.00±0.01a	1.00±0.01a	1.00±0.09a	1.00±0.06a	1.00±0.02a	1.00±0.01a
T1	1.03±0.01a	1.05±0.02a	1.02±0.02a	1.00±0.00a	1.01±0.01a	1.02±0.01a	1.23±0.02b	0.89±0.01b	0.99±0.01ab	0.97±0.01ab	1.03±0.01ab	1.02±0.01a	0.91±0.01a	0.97±0.02a	1.06±0.00b	1.11±0.01b
T2	0.97±0.05a	1.07±0.02a	1.01±0.02a	1.05±0.01a	1.08±0.02a	1.03±0.02a	1.00±0.01a	0.88±0.00b	1.05±0.01a	1.01±0.01a	1.04±0.00b	1.05±0.01a	0.99±0.02a	1.00±0.06a	1.09±0.01b	1.12±0.02b
T3	0.96±0.06a	1.00±0.01a	1.02±0.02a	1.05±0.02a	1.14±0.04a	1.03±0.01a	1.04±0.02a	0.89±0.01b	0.94±0.08b	0.92±0.00c	1.04±0.01b	1.03±0.01a	0.92±0.01a	0.97±0.02a	1.11±0.01b	1.13±0.01b
T4	1.00±0.06a	1.04±0.02a	1.04±0.02a	1.08±0.01a	1.06±0.06a	1.09±0.06a	1.00±0.01a	0.87±0.01b	0.98±0.01a	0.93±0.01bc	1.05±0.01bc	1.02±0.01a	0.91±0.01a	1.42±0.47a	1.12±0.02b	1.12±0.00b
T5	0.95±0.02a	1.05±0.01a	0.99±0.01a	1.05±0.01a					0.99±0.01a	0.91±0.00c	1.07±0.01c	1.04±0.02a
Mean	0.99±0.02a	1.03±0.01b	1.01±0.01ab	1.04±0.01b	1.06±0.02a	1.03±0.01a	1.05±0.02a	0.90±0.03b	0.99±0.01a	0.96±0.01a	1.04±0.01b	1.03±0.01b	0.95±0.02a	1.07±0.09a	1.08±0.01a	1.10±0.01a
p-value non-AA	0.011 (dF = 71)				<0.001 (dF = 59)				<0.001 (dF = 71)				0.097 (dF = 59)
p-value Time	0.245 (dF = 71)				0.131 (dF = 59)				<0.001 (dF = 71)				0.436 (dF = 59)
x-fold changes of membrane ME relative position
T0	1.00±0.01a	1.00±0.00a	1.00±0.01a	1.00±0.00a	1.00±0.03a	1.00±0.00a	1.00±0.03a	1.00±0.00a	1.00±0.00ab	1.00±0.00ab	1.00±0.00a	1.00±0.01a	1.00±0.08a	1.00±0.04a	1.00±0.01a	1.00±0.01a
T1	0.98±0.00a	1.01±0.01a	0.99±0.01a	0.97±0.00a	0.98±0.00a	1.02±0.01a	0.99±0.00a	1.01±0.01a	1.00±0.01ab	1.00±0.01ab	1.02±0.00ab	1.01±0.01b	0.92±0.00a	0.96±0.02a	1.00±0.00a	1.06±0.01b
T2	1.01±0.01a	1.07±0.05a	1.00±0.01a	1.06±0.05a	0.98±0.00a	1.01±0.01a	1.00±0.02a	1.01±0.01a	1.03±0.01a	1.03±0.01a	1.02±0.00b	1.02±0.01b	0.99±0.01a	1.00±0.05a	1.03±0.01ab	1.07±0.01b
T3	1.03±0.03a	0.97±0.00a	1.01±0.01a	1.01±0.01a	0.99±0.01a	1.01±0.01a	0.99±0.01a	1.02±0.02a	0.96±0.00b	0.96±0.00b	1.03±0.00b	1.01±0.01b	0.92±0.01a	0.94±0.01a	1.04±0.01ab	1.08±0.01b
T4	1.01±0.01a	1.02±0.01a	1.00±0.01a	1.00±0.01a	0.98±0.00a	1.05±0.03a	0.98±0.01a	1.01±0.01a	0.96±0.01b	0.96±0.01b	1.03±0.00bc	1.01±0.01b	0.93±0.01a	1.45±0.43a	1.05±0.01b	1.07±0.00b
T5	1.01±0.01a	1.00±0.00a	0.99±0.00a	1.00±0.01a					0.97±0.00b	0.97±0.00b	1.05±0.01c	1.02±0.01b
Mean	1.01±0.01a	1.01±0.01a	1.00±0.00a	1.01±0.01a	0.99±0.01a	1.02±0.01b	0.99±0.01a	1.01±0.00ab	0.99±0.01a	0.99±0.01a	1.02±0.00b	1.01±0.00b	0.95±0.02a	1.07±0.09a	1.02±0.01a	1.06±0.01a
p-value non-AA	0.737 (dF = 71)				0.068 (dF = 59)				<0.001 (dF = 71)				0.236 (dF = 59)
p-value Time	0.006 (dF = 71)				0.713 (dF = 59)				<0.001 (dF = 71)				0.295 (dF = 59)
x-fold changes of cytoplasm ME relative position
T0	1.00±0.01ab	1.00±0.01ab	1.00±0.00a	1.00±0.01a	1.00±0.01a	1.00±0.01a	1.00±0.01a	1.00±0.01a	1.00±0.01a	1.00±0.01a	1.00±0.01a	1.00±0.00a	1.00±NA	1.00±0.02a	1.00±0.01a	1.00±0.00a
T1	1.03±0.01a	1.02±0.01ab	1.02±0.02a	1.00±0.00a	1.01±0.01a	1.01±0.01a	1.09±0.00b	0.94±0.01b	1.00±0.00a	1.00±0.01a	1.00±0.00a	0.99±0.01a	0.99±0.00a	1.02±0.00a	1.04±0.02a	1.02±0.01a
T2	0.90±0.02c	1.01±0.02ab	1.00±0.00a	1.01±0.01a	0.99±0.03a	1.01±0.01a	0.99±0.01a	0.92±0.01b	1.00±0.00a	0.99±0.01a	0.99±0.01a	1.00±0.00a	0.99±0.04a	1.01±0.00a	1.03±0.01a	0.99±0.01a
T3	0.88±0.02c	0.99±0.01a	1.00±0.01a	1.02±0.01a	1.02±0.01a	1.00±0.00a	0.98±0.01a	0.94±0.01b	1.00±0.00a	1.00±0.01a	0.98±0.00ab	0.99±0.00a	0.99±0.00a	1.01±0.02a	1.02±0.01a	0.99±0.01a
T4	0.95±0.01abc	1.05±0.00ab	1.02±0.01a	1.03±0.01a	1.01±0.02a	1.02±0.00a	1.00±0.01a	0.92±0.01b	1.01±0.01a	1.00±0.00a	1.02±0.02ab	0.99±0.01a	0.99±0.00a	1.03±0.00a	1.03±0.02a	0.98±0.01a
T5	0.91±0.03bc	1.05±0.00b	0.98±0.01a	1.02±0.00a					1.00±0.00a	0.99±0.00a	0.99±0.00b	0.97±0.01a
Mean	0.95±0.01a	1.02±0.01b	1.00±0.00b	1.01±0.00b	1.01±0.01a	1.01±0.00a	1.01±0.01a	0.94±0.01b	1.00±0.00a	1.00±0.00a	1.00±0.00a	0.99±0.00a	0.99±0.01a	1.01±0.01bc	1.02±0.01c	1.00±0.01ab
p-value non-AA	<0.001 (dF = 71)				<0.001 (dF = 59)				0.239 (dF = 71)				0.037 (dF = 59)
p-value Time	<0.001 (dF = 71)				0.001 (dF = 59)				0.048 (dF = 71)				0.339 (dF = 59)
